# Supplementary material for: Prognostic value of platelet count and lymphocyte to monocyte ratio combination in stage IV non-small cell lung cancer with malignant pleural effusion
Source: PLoS One. 2018 Jul 13;13(7):e0200341. doi: 10.1371/journal.pone.0200341 (PMC6044534; doi:10.1371/journal.pone.0200341)
Supplement: S1 File — (XLSX) [file pone.0200341.s001.xlsx]

## Sheet: Sheet1
병원명	성별	나이	Pathology	EGFR	ALK	Driver mutation	사망여부 Review 시점 한달 내 진료기록 여부로	진단 당시 Stage	T	N	M	First line treatment	Progression 확인 Date (마지막 follow up date)	Progression 발생 여부.	PFS (진단 후 진행 시 까지 기간)	진단시 ECOG	ECOG 0-1 vs 2이상	Comorbidities HBP	DM	CAD	Past Stroke	Past Tuberculosis	NTM	ILD	Dyslipidemia	Osteoporosis	Thyroid disorder	Hematologic Disease	Pneumonia	Other infections	Other	Smoking status	Total pack years	키 (meter)	Body weight (kg)	BMI	FVC (절대값)	FVC (%)	FEV1 (절대값)	FEV1 (%)	FEV1/FVC	COPD 유무	DLCO adjust (절대값)	DLCO adjust (%)	Blood Protein	Glucose	Albumin	L.D.H	CRP
1	M	57	1	1	1	1	0	4			1	2	2015-01-28	1	#REF!	1	G	1	0	0	0	0	0	0	0	0	0	0	0	0	Arachnoid cyst, brain	2	35	1.68	78	27.6361	3.4	73	2.12	61	62	1	16.4	69	5.6	198	3.6	545	0.79
1	F	81	1	1	1	1	2	4	4	3	1	3	2015-10-12	1	#REF!	2	B	1	0	0	0	0	0	0	0	0	0	0	0	0		0		1.35	38.4	21.07	1.41	108	1.16	150	82	0	5.4	58	6.6	84	4	709	(hs)0.09
6	M	59	1	1	1	1	1	4				3	2013-04-04	1	#REF!	0	G	0	0	0	0	0	0	0	0	0	0	0	0	0		0		1.7	56.7	19.6194									6.3	85	4.29	364	4.37
6	F	73	1	1	1	1	0	4				3	2017-03-06	1	#REF!	0	G	0	1	0	0	0	0	0	0	0	0	0	0	0		0		1.49	51.3	23.1071									6.8	130	4.34	463
2	F	47	1	0	1	1	0	4	4	3	2	2	2016-12-14	1	#REF!	1	G	0	0	0	0	0	0	0	0	0	0	0	0	0		1	#REF!	1.61	65.7	25.3462	1.86	57	1.55	62	83	0	12.6	60	7.2		4.3	617	10.2
6	F	56	1	0	1	1	2	4			2	2	2013-06-20	1	#REF!	0	G	1	1	0	0	0	0	0	0	0	0	0	0	0		0		1.5	60	26.6667									6.3	106	3.74	397	0.28
6	F	49	1	0	1	1	1	4	3	3	1	3	2012-08-31	0	#REF!	0	G	0	0	0	0	0	0	0	0	0	0	0	0	0		0		1.64	59.4	22.0851	2.71	83	1.87	70	69	1			6.2	116	2.96	1015	143.98
1	M	71	1	0	1	1	1	4	4	2	2	2	2014-09-30	1	#REF!	1	G	0	0	0	0	0	0	0	0	0	0	0	0	0		0		1.73	65.5	21.8851									6.6	104	3.8	569	0.53
6	F	35	1	0	1	1	1	4				3	2015-03-21	1	#REF!	1	G	0	0	0	0	0	0	0	0	0	0	0	0	0		0		1.62	91.4	34.827									6.6	126	3.65	855	43.79
6	M	65	1	1	0	1	1	4			2	3	2014-08-17	1	#REF!	0	G	0	0	0	0	0	0	0	0	0	0	0	0	0		2	50	1.66	62.2	22.5722	2.4	73	1.7	64	71	0	14.25	67	6	100	3.55	339	2.28
3	M	68	1	1	0	1	2	4	4	3	2	2	2013-01-28	1	#REF!	0	G	0	0	0	0	0	0	0	0	0	0	0	0	0		0		1.71	66.4	22.7078									7.2	107	3.8	642	1.68
1	M	79	1	1	0	1	2	4				3	2017-03-03	2	#REF!	2	B	0	0	0	0	1	0	0	0	0	0	0	0	0	S.DH, Coal Worker's pneumoconiosis	0		1.71	72.7	24.8624	2.81	64	1.7	60	61	1	18.6	96	6.4		3.5	415	0.41
1	M	61	1	1	0	1	2	4				2	2013-10-10	1	#REF!	1	G	1	0	0	0	0	0	0	0	0	0	0	0	0		2	25	1.65	75	27.5482	2.54	66	1.93	69	76	0	14.3	69	7.4	129	4.4	349	0.49
2	M	51	1	1	0	1	2	4	4	3	2	3	2015-05-21	1	#REF!	1	G	1	0	0	0	0	0	0	0	0	0	0	0	0		2	#REF!	1.63	75.1	28.266	2.47	62	2	67	81	0	14.7	65	6.2	135	4	394	0.37
2	F	68	1	1	0	1	0	4	4	3	1	3	2017-06-09	1	#REF!	1	G	0	1	1	0	0	0	0	0	0	0	0	0	0	Menigioma OP	1	30	1.52	57.5	24.8875	2.61	106	2.04	116	78	0	11.5	70	6.8	79	4.1	423	2.02
2	F	57	1	1	0	1	0	4	2a	3	1	3	2017-05-11	1	#REF!	1	G	0	0	0	0	0	0	0	0	0	0	0	0	0		0	#REF!	1.62	59.2	22.5575	2.6	84	2.11	91	81	0	12.4	65	7.3	106	4.1	440	9.86
3	F	84	1	1	0	1	2	4	3	0	1	3	2014-08-08	1	#REF!	2	B	0	0	0	0	0	0	0	0	0	0	0	0	0		2		1.48	40.8	18.6267									7	137	3.9	412	3.2
1	F	86	1	1	0	1	1	4	3	3	1	3	2014-11-17	1	#REF!	2	B	1	1	0	0	0	0	0	0	0	0	0	0	0		0		1.41	59.1	29.7269	1.29	63	0.94	79	73	0	7.3	71	7	145	3.7	483	0.21
1	F	70	1	1	0	1	2	4				3	2016-08-04	1	#REF!	0	G	1	0	0	0	0	0	0	0	0	0	0	0	0	뇌출혈	0		1.42	58	28.7641	1.91	79	1.56	90	82	0	11.7	89	6.8	108	4.1	483	1.14
6	M	52	1	1	0	1	2	4			2	3	2016-07-11	1	#REF!	0	G	0	0	0	0	0	0	0	0	0	0	0	0	0	Hepatitis B	2	30	1.67	72.5	25.9959									6.6		3.85		22.15
2	M	64	1	1	0	1	2	4	4	3	1	3	2014-10-16	1	#REF!	1	G	0	0	0	0	1	0	0	0	0	0	0	0	0		0	#REF!	1.61	64.8	24.999	1.8	52	1.43	58	79	0	11.9	69	6.5	172	3.6	330	50.35
4	M	68	1	1	0	1	1	4	4	2	1	2	2013-12-26	1	#REF!	1	G	1	0	0	0	0	0	0	0	0	0	0	0	0		0		1.6	61	23.8281	2.07	60	1.82	75	88	0	14.9	95	6.8	209	3.8	437	1.76
1	M	71	1	1	0	1	1	4	4	3	1	2	2010-09-29	1	#REF!	1	G	0	0	0	0	1	0	0	0	0	0	0	0	0		1	15	1.7	80.7	27.9239	2.78	72	1.59	61	57	1	13.3	69	6.2	90	3.2	763	4.93
2	F	86	1	1	0	1	1	4	3	3	2	3	2015-04-19	1	#REF!	1	G	1	0	0	0	0	0	0	1	0	0	0	0	0		0	#REF!	1.59	66.4	26.2648									6.3	147	3.2	753	23.2
6	F	59	1	1	0	1	2	4	4	2	2	3	2017-02-09	1	#REF!	0	G	1	1	0	0	0	0	0	0	0	0	0	0	0		0		1.62	64	24.3865	1.87	55	1.57	58	106	0	18.1	85	6	278	3.81	376	0.45
3	M	81	1	1	0	1	2	4	3	3	1	3	2016-09-26	1	#REF!	2	B	1	1	0	0	0	0	0	0	0	0	0	0	0	Alcoholic dementia	2		1.6	56	21.875	2.01	55	1.1	48	55	1	8.4	71	6.8	114	3.8	333	0.49
1	M	78	1	1	0	1	1	4	4	3	2	3	2017-02-10	1	#REF!	2	B	0	0	0	0	0	0	0	0	0	0	0	0	0		0		1.6	50	19.5312									7.8	134	3.7	419	0.6
3	F	76	1	1	0	1	1	4	4	2	2	2	2013-01-12	1	253	2	B	0	0	0	0	0	0	0	0	0	0	0	0	0		0		1.71	60.5	20.6901									5.3	110	2.9	344	1.03
2	F	61	1	1	0	1	2	4	2a	3	2	3	N/A		#VALUE!	0	G	0	0	0	0	1	0	0	0	0	0	0	0	0	HBV	0	#REF!	1.558	58.6	24.1414	2.18	79	1.89	94	87	0	10.7	61	7.7	92	4.7	613	4.39
1	M	51	1	1	0	1	1	4	2		1	3	2016-05-08	1	#REF!	1	G	0	0	0	0	0	0	0	1	0	0	0	0	0		1	10	1.79	83.6	26.0916	3.32	62	2.7	65	81	0	17.7	62	7.1	114	3.8	480	0.37
6	F	55	1	1	0	1	0	4			1	3	2015-09-07	1	#REF!	1	G	0	0	0	0	0	0	0	0	0	0	0	0	0		0		1.62	63.3	24.1198	2.3	75	1.76	70	77	0	12.55	68	6.3	168	3.9	477	1.05
1	F	66	1	1	0	1	2	4		2	1	3	2016-09-29	1	#REF!	1	G	1	1	0	1	0	0	0	0	0	0	0	0	0		0		1.56	55.1	22.6414									7.3	113	4.2	2645	(hs)1.36
1	F	53	1	1	0	1	1	4	1b	3	2	2	2013-12-06	1	#REF!	1	G	1	0	0	0	0	0	0	0	0	0	0	0	0		0		1.59	66.9	26.4626	2.32	77	1.45	76.4	74.4	0	13.59	68.6	6.6	101	3.7	491	0.09
1	M	68	1	1	0	1	1	4		2	1	3	2015-01-07	1	#REF!	1	G	1	0	1	1	0	0	0	0	0	0	0	0	0		1	30	1.66	69.6	25.2577	2.61	61	1.7	68	65	1	6.3	31	8.5	101	4.4	489	1.67
4	M	52	2	1	0	1	2	4	2b	2	1	2	2013-05-28	1	#REF!	1	G	1	0	0	0	1	0	0	0	0	0	0	0	0		2	50	1.7	72.9	25.2249	3.56	80	2.58	78	72	0	21.1	92	6.7	93	3.8	332	20.8
1	F	75	1	1	0	1	1	4				3	2012-10-15	1	#REF!	1	G	0	0	0	0	0	0	0	0	0	0	0	0	0		0		1.5	50	22.2222									7	104	3.8	424	0.28
1	M	54	1	1	0	1	2	4				3	2017-06-22	1	#REF!	0	G	0	0	0	0	1	0	0	0	0	0	0	0	0		1	30	1.8	36.6	11.2963	3.06	58	2.62	63	86	0	24.3	85	6.6	96	4.1	408	0.13
1	M	74	1	1	0	1	2	4	3	2	2	2	2015-12-08	2	#REF!	1	G	0	0	0	0	0	0	0	0	0	0	0	0	0		1	40	1.59	53	20.9644	2.68	73	2.07	81	77	0	11.8	70	6.7	97	3.8	323	0.25
2	F	72	1	1	0	1	2	4			2	3	2014-08-26	1	#REF!	2	B	0	0	0	0	0	0	0	0	0	0	0	0	0	Dementia	0	#REF!	1.63	55	20.7008									6.7	92	3.8	309	3.91
1	F	69	1	1	0	1	2	4	4	3	2	3	2017-08-03	1	#REF!	0	G	1	0	0	0	0	0	0	1	0	0	0	0	0		0		1.53	48.1	20.5477	2.31	83	1.8	85	78	0	11.6	73	7	84	4	581	1.39
1	F	79	1	1	0	1	1	4	4	3	2	3	2014-10-10	0	#REF!	2	B	1	0	0	0	1	0	0	0	0	0	0	0	0		0		1.6	51	19.9219									5.3	181	3.1		6.72
1	M	47	1	1	0	1	1	4				3	2010-09-16	1	#REF!	0	G	0	0	0	0	0	0	0	0	0	0	0	0	0		0		1.6	55.3	21.6016	2.79	72	1.76	79	78	0	21.1	98	6	88	3.6	364	0.17
3	F	56	1	1	0	1	2	4	4	3	1	2	2013-08-06	1	#REF!	0	G	0	0	0	0	0	0	0	0	0	0	0	0	0		2	4	1.58	46.8	18.747									7.1	136	4.2	369	0.92
2	F	74	1	1	0	1	2	4	4	2	2	3	2016-03-14	1	#REF!	1	G	1	0	0	0	0	0	0	0	0	0	0	0	0		0	#REF!	1.44	40.9	19.7242	1.88	97	1.25	96	67	1	3.6	88	6.1	103	3.4	395	1.87
2	F	61	1	1	0	1	0	4	4	3	2	3	2016-12-01	1	#REF!	0	G	0	0	0	0	0	0	0	0	0	0	0	0	0		0	#REF!	1.45	45	21.4031	1.26	56	1.08	66	88	0	6.9	49	7.1	152	3.9	530	21.73
6	F	52	1	1	0	1	1	4	4	3	1	2	2011-01-19	0	#REF!	0	G	0	0	0	0	0	0	0	0	0	0	0	0	0		0		1.57	56.3	22.8407	1.77	61	1.46	61	82	0	8.6	41	6.6	87	3.53	414
4	M	71	1	1	0	1	1	4	4	1	2	3	2015-10-22	1	#REF!	0	G	0	0	0	0	0	0	0	0	0	0	0	0	0		2	50	1.7	58	20.0692	1.98	51	1.31	50	66	1	10.9	70	5.7	116	2.9	447	17.2
2	M	69	1	1	0	1	1	4	4	3	2	3	2016-02-10	1	#REF!	1	G	0	0	0	0	0	0	0	0	0	0	0	0	0	CKD III	2	20	1.69	66.6	23.3185	3.38	87	2.2	82	65	1	12.2	68	6.6	108	3.8	447	37.21
2	M	78	1	1	0	1	2	1	2a	3	2	3	2016-01-27	1	#REF!	1	G	1	0	0	0	0	0	0	0	0	0	0	0	0	A.fib	1	20	1.68	68	24.093	2.18	66	1.46	68	67	1	9.2	58	7.2	99	3.8	391	18.86
1	M	72	1	1	0	1	1	4				2	2013-02-14	1	#REF!	1	G	0	1	0	0	0	0	0	0	0	0	0	0	0		0		1.59	50.3	19.8964									6	139	3.3	496	2.74
1	F	84	1	1	0	1	1	4				3	2013-10-17	1	#REF!	2	B	0	0	0	1	0	0	0	0	0	0	0	0	0		0		1.51	50.4	22.1043	1.35	66	0.93	71	69	1	4.9	37	5.4	86	3	513	1.83
1	F	72	1	1	0	1	2	4				3	2014-04-07	1	#REF!	2	B	1	0	0	0	0	0	0	1	0	0	0	0	0	Asthma	0				#DIV/0!									6.5	121	3.9	797	0.15
1	F	61	1	1	0	1	2	4	4	3	2	3	2016-08-09	1	#REF!	1	G	0	0	0	0	0	0	0	0	0	0	0	0	0		0		1.6	60	23.4375	2.97	84	2.27	79	76	0	12.8	61	6.5	152	3.9	552	0.21
1	M	58	1	1	0	1	1	4	1b	3	2	3	2014-06-26	1	#REF!	1	G	0	1	0	0	0	0	0	1	0	0	0	0	0		0		1.69	62	21.7079	3.01	66	1.77	81	74	0	14.2	59	6.1	194	4	515	0.69
1	F	71	1	1	0	1	1	4	2b	0	1	3	2014-11-26	1	#REF!	1	G	0	0	0	0	0	0	0	0	0	0	0	0	0		0		1.5	55.7	24.7556	1.19	46	0.94	50	79	0	3.5	25	6.8	139	3.9	471	8.78
1	M	63	1	1	0	1	0	4				3	2017-05-11	1	#REF!	1	G	1	0	0	0	0	0	0	0	0	0	0	0	0		2	22	1.7	62.3	21.5571	2.09	45	1.35	63	76	0	15.1	63	6.3	104	3.8	459	(hs)2.62
2	F	75	1	1	0	1	0	4			1	3	2017-07-14	1	#REF!	1	G	0	1	0	0	0	0	0	0	0	0	0	0	0	RA	0	#REF!	1.47	31.3	14.4847	1.76	80	1.64	109	93	0	7.5	84	5.9	72	3.1	464	1.54
2	F	75	1	1	0	1	1	4	4	3	2	3	2015-06-02	1	#REF!	1	G	1	0	0	0	0	0	0	0	0	0	0	0	0		0		1.5	47.4	21.0667	1.59	74	1.35	93	85	0	9.5	71	6.8		3.2	518	52.41
6	F	55	1	1	0	1	2	4	1b	3	1	3	2016-02-22	1	#REF!	1	G	0	0	0	0	0	0	0	0	0	0	0	0	0		0		1.62	56	21.3382									5.4	98	3.17	1362	49.7
1	M	77	1	1	0	1	2	4	4	3	2	2	2013-02-04	2	#REF!	2	B	0	0	0	0	0	0	0	0	0	0	0	0	0		2	10	1.64	71	26.398	1.66	49	1.17	53	70	1	5.2	33	5	128	2.5	527	8.13
6	F	64	1	1	0	1	2	4				2	2011-05-09	1	#REF!	0	G	1	0	0	0	0	0	0	0	0	0	0	0	0	A.fib	2	15	1.5	66.8	29.6889									8.2	100	4.87	515	0.68
3	M	71	1	1	0	1	2	4	4	3	2	3	2014-09-23	1	#REF!	1	G	1	0	0	0	0	0	0	0	0	0	0	0	0	Valve disease	2		1.64	49	18.2183									5.3		2.7	375	6.6
6	F	87	1	1	0	1	1	4	4	3	2	3	2017-09-25	0	#REF!	2	B	1	0	0	0	0	0	0	0	0	0	0	0	0		0				#DIV/0!									6.6	128	3.34	398	45.62
6	F	82	1	1	0	1	2	4			2	3	2015-09-25	0	#REF!	1	G	0	1	0	0	0	0	0	0	0	0	0	0	0		1	20			#DIV/0!									7	112	4.21	427	2.51
2	F	79	1	1	0	1	1	4	4	2	1	3	2013-03-22	1	#REF!	2	B	1	0	0	0	0	0	0	0	0	0	0	0	0		0	#REF!	1.55	44	18.3143									7.2	122	4.2	392	10.68
6	F	92	1	1	0	1	2	4	4	0	1	3	2013-06-06	1	#REF!	2	B	1	0	0	0	0	0	0	0	0	0	0	0	0		0		1.3	33.1	19.5858	1.48	118	1.17	125	79	0			6.2	89	3.86	486	0.18
6	F	60	1	1	0	1	0	4	4	3	1	3	2015-07-11	1	#REF!	0	G	1	0	0	0	0	0	0	0	1	0	0	0	0	Ovarian bordelrline tumor	0		1.51	65.7	28.8145									6.2	108	3.8	356	0.84
1	F	40	1	1	0	1	2	4	4	3	1	3	2017-05-22	1	#REF!	1	G	0	0	0	0	0	0	0	0	0	0	0	0	0		1	5	1.63	60	22.5827	2.34	64	1.94	63	83	0	12.2	53	6	95	3.2	118	2.67
6	F	78	1	1	0	1	1	4	4	3	2	3	2017-08-09	1	#REF!	1	G	0	0	0	0	0	0	0	0	0	0	0	0	0		0		1.5	52.95	23.5333									5.8	126	3.42	324	1.76
1	F	47	1	1	0	1	1	4	2b	3	2	3	2012-12-06	1	#REF!	2	B	0	0	0	0	0	0	0	0	0	0	0	0	0		1	5			#DIV/0!	1.64	51	1.22	49	74	0			5.6	100	2.9	553	2.83
4	F	81	1	1	0	1	1	4	4	3	1	2	2013-05-09	0	#REF!	2	B	1	0	0	0	0	0	0	0	0	0	0	0	0	Breast Ca-Mastectomy	0		1.5	40	17.7778	1.06	65	0.72	71	68	1	5.6	48	6.9	97	3.8	415	0.5
2	F	90	1	1	0	1	1	4			2	3	N/A		#VALUE!	2	B	1	1	0	1	0	0	0	1	0	0	0	0	0		0	0			#DIV/0!									7.1	144	3.7	351	4.66
6	F	55	1	1	0	1	1	4			2	3	2015-05-24	1	#REF!	1	G	0	0	0	0	0	0	0	0	0	0	0	0	0	DVT	0		1.61	56.4	21.7584									6.2		3.49	1105	10.81
2	F	77	1	1	0	1	1	4	4	3	2	3	2014-11-22	0	#REF!	1	G	1	0	1	0	0		0	1	0	0	0	0	0		0	#REF!	1.48	48	21.9138	1.7	92	1.23	102	72	0	8.6	66	5.2	148	2.6	501	42.84
1	M	76	1	1	0	1	1	4	1a	1	1	3	2015-10-27	1	#REF!	1	G	0	0	0	0	0	0	0	0	0	0	0	0	0		0		1.62	43	16.3847	1.76	47	1.62	63	92	0	10.1	59	5.2	71	2.9	404	2.1
2	F	68	1	1	0	1	2	4	4	3	2	2	2014-05-21	1	#REF!	0	G	1	2	1	1	0	0	0	0	0	0	0	0	0		0	#REF!	1.5	45.4	20.1778	1.63	70	0.95	57	58	1	8.5	62	6.3	303	3.7	487	33.89
1	M	68	1	1	0	1	1	4	2a	1	1	3	2016-03-18	1	#REF!	0	G	0	0	0	0	0	0	0	0	0	0	0	0	0		0		1.55	65.7	27.3465									6.6	128	3.5	636	5.63
1	F	52	1	1	0	1	2	4	1b	2	2	3	2015-06-22	1	#REF!	1	G	0	0	0	0	0	0	0	0	0	0	0	0	0		0		1.61	42	16.2031	2.1	65	1.7	63	81	0			5.7	146	3		6.75
1	M	67	1	1	0	1	1	4				2	2012-09-29	1	#REF!	1	G	1	0	0	0	1	0	0	0	0	0	0	0	0		1	12.5	1.67	64.65	23.1812	2.09	53	1.47	53	70	1			7	101	3.9	867	1
2	F	66	1	1	0	1	1	4	4	2	2	4	2014-02-06	1	#REF!	1	G	1	0	0	0	0	0	0	0	0	0	0	0	0	Neuroma	0	#REF!	1.56	54.2	22.2715	1.42	53	1.15	60	81	0	10.4	64	5.1	91	2.4	541	0.76
1	M	37	1	1	0	1	1	4	1b	3	2	2	2011-03-09	1	#REF!	1	G	0	0	0	0	0	0	0	0	0	0	0	0	0		0		1.75	61.3	20.0163	2.75	55	2.5	64	91	0	11.4	46	7	112	4.2	490	3.16
2	M	74	1	1	0	1	2	4	3	1	2	3	2015-03-18	1	#REF!	2	B	1	1	0	0	0	0	0	0	0	0	0	0	0		1	#REF!	1.68	70	24.8016	2.46	68	1.66	70	68	1	16.2	97	7.2		3.9	342	20.95
3	M	71	2	0	0	0	2	4	4	2	1	2	2016-09-27	1	#REF!	1	G	0	0	0	0	0	0	0	0	0	0	0	0	0		0		1.65	64	23.5078	2.65	64	1.82	63	69	1	7.8	40	6.9	141	3.5	476	3.51
3	M	55	2	0	0	0	2	4	4	2	1	2	2010-10-23	1	#REF!	0	G	0	0	0	0	0	0	0	0	0	0	0	0	0		2		1.71	68.6	23.4602									7.1	117	4	355	22.69
6	F	70	1	0	0	0	1	4			2	2	2012-08-09	1	#REF!	0	G	1	0	0	0	0	0	0	0	0	0	0	0	0		0		1.65	71.4	26.2259									7.6	138	3.81	548	38.95
6	M	73	1	0	0	0	1	4			2	2	2016-07-25	1	#REF!	0	G	1	1	0	0	0	0	0	0	0	0	0	0	0		1	30	1.69	61.5	21.5329									7.3	100	4.29	391	1.85
2	M	70	2	0	0	0	1	4	3	1	1	2	2014-11-11	1	#REF!	0	G	0	1	0	0	0	0	0	0	0	0	0	0	0		1	#REF!	1.64	59.3	22.0479	3.56	100	1.85	76	52	1	13.1	86	7.1	208	3.5	304	71.84
2	M	69	2	0	0	0	0	4	4	3	0	4	2017-06-14	1	#REF!	0	G	1	1	0	0	1	0	0	1	0	0	0	0	0		1	#REF!	1.61	55.2	21.2955	1.93	55	1.55	64	80	0	9.7	64	5.2	294	2.9	1015	35.08
4	M	68	2	0	0	0	1	4	4	3	2	2	2016-01-19	1	#REF!	0	G	1	0	0	0	0	0	0	0	0	0	0	0	0		2	30	1.75	71.5	23.3469	2.28	51	1.73	54	76	0	11.3	52	6.7	117	3.9	338
1	M	73	1	0	0	0	2	4	4	3	2	2	2014-03-20	1	#REF!	1	G	0	0	0	0	0	0	0	0	0	0	0	0	0	COPD	2	25	1.7	67	23.1834	2.79	63	1.92	62	69	1			6.9	107	3.9	590	0.7
2	M	65	1	0	0	0	1	4	4	3	1	2	2014-09-17	1	#REF!	1	G	0	0	0	0	0	0	0	0	0	0	0	0	0		2	45	1.53	56.6	24.1787	1.08	33	0.83	35	77	0			6.7	110	3.3	343	90.79
1	F	41	1	0	0	0	1	4	4	3	1	3	2010-08-09	0	#REF!	1	G	0	0	0	0	0	0	0	0	0	0	0	0	0		2	2.5			#DIV/0!	2.15	67	1.62	65	75	0	3.53	81	5.6	97	3.2	363	0.16
6	F	38	1	0	0	0	1	4		3	2	2	2013-03-21	1	#REF!	0	G	0	0	0	0	0	0	0	0	0	0	0	0	0		0		1.57	51.8	21.0151	2.5	79	2.15	80	86	0			7	97	4.04	301	4.26
4	M	77	1	0	0	0	1	4	2a	2	1	2	2013-07-18	1	#REF!	0	G	0	0	0	0	0	0	0	0	0	0	0	0	0		2	60	1.6	63.7	24.8828									6.9	109	4.1	546	0.4
4	M	65	2	0	0	0	2	4	4	3	1	2	2013-12-02	1	#REF!	2	B	0	1	0	0	1	0	0	0	0	0	0	0	0		1	40	1.7	55.1	19.0657	3	71	1.51	52	50	1	9.6	57	6.1	101	2.9	224	8.7
6	M	69	1	0	0	0	1	4			2	2	2013-12-09	0	#REF!	1	G	0	0	0	0	0	0	0	0	0	0	0	0	0		2	50	1.57	43.3	17.5666									6.6		3.43		31.6
1	M	71	1	0	0	0	2	4	4	2	2	3	2011-12-26	1	#REF!	0	G	1	0	0	0	0	0	0	0	0	0	0	0	0		0		1.64	74.7	27.7736	2.79	79	2.25	93	81	0	20.7	117	6.8	117	3.9	458	1.47
6	M	67	2	0	0	0	2	4	4	2	1	2	2011-07-20	1	#REF!	0	G	0	0	0	0	0	0	0	0	0	0	0	0	0	Pneumoconiosis	0		1.7	71.6	24.7751									8.19	122	4.09	320	28.5
1	M	74	1	0	0	0	2	4	4	3	2	2	2012-10-16	1	#REF!	2	B	1	1	0	0	0	0	0	0	0	0	0	0	0	Stomach ca s/p op	1	30	1.6	49.6	19.375	2.4	74	1.9	88	79	0	7.7	63	7.5	227	3.5	1900	0.89
1	M	58	1	0	0	0	2	4				2	2015-07-23	1	#REF!	0	G	0	0	0	0	0	0	0	0	0	0	0	0	0		2	12	1.71	55.1	18.8434									7.2	96	4.4	579	1.32
1	M	74	1	0	0	0	2	4	1b	3	2	2	2012-10-30	1	#REF!	1	G	0	0	0	0	0	0	0	0	0	0	0	0	0		0		1.59	53.7	21.2412									6.8	93	4	410	0.44
1	M	76	1	0	0	0	2	4	4	3	1	2	2015-09-01	1	#REF!	0	G	1	0	0	0	0	0	0	0	0	0	0	0	0		1	20	1.72	74	25.0135	3.3	72	2.21	72	67	1	9.3	45	6.1	117	3.3	364	1.32
2	M	66	2	0	0	0	1	4			1	2	N/A		#VALUE!	1	G	0	0	1	0	1	0	0	0	0	0	0	0	0		2	#REF!	1.6	53.1	20.7422	2.85	83	2.01	84	71	0	11	74	5.2	100	2.5	313	35.22
6	M	54	1	0	0	0	1	4	3	1	2	2	2014-02-11	1	#REF!	0	G	0	0	0	0	1	0	0	0	0	0	0	0	0		2		1.65	63.4	23.2874									6.9	126	3.29	412	136.18
2	F	52	1	0	0	0	1	4	4	3	2	2	2015-12-03	1	#REF!	1	G	1	0	0	0	0	0	0	0	0	0	0	0	0		0	#REF!	1.57	62.75	25.4574	2.27	75	1.63	72	72	0	11.7	61	7.4	151	3.8	448	8.54
3	F	73	1	0	0	0	2	4	2a	3	2	2	2011-08-02	1	140	1	G	0	0	0	0	0	0	0	0	0	0	0	0	0		0		1.55	49.9	20.77									6.3	240	3.6	345	1.04
1	M	57	1	0	0	0	2	4	2		1	2	2016-07-15	1	#REF!	1	G	0	0	0	0	0	0	0	0	0	0	0	0	0	Bronchiectasis	1	10	1.7	72	24.9135	3.25	70	2.58	73	79	0	20.6	86	6.3	88	3.9	316	0.02
3	M	76	1	0	0	0	1	4			1	2	2011-09-24	0	#REF!	2	B	0	0	0	0	0	0	1	0	0	0	0	0	0		1		1.68	55	19.487									7.6	143	4.1	647	1.1
6	M	54	1	0	0	0	2	4	3	2	1	2	2011-09-23	1	#REF!	0	G	0	0	0	0	0	0	0	0	0	0	0	0	0		2		1.76	86.5	27.9248									7.1	106	4.1	443	28.25
2	M	62	2	0	0	0	1	4	2b	0	2	2	2016-01-04	1	#REF!	1	G	1	1	0	0	0	0	0	0	0	0	0	0	0		2	80	1.69	72	25.2092	3.19	79	1.93	67	61	1	14.5	71	5.8	164	3.4	410	24.77
6	M	79	1	0	0	0	1	4	2a	2	1	2	2017-02-02	1	#REF!	2	B	0	0	0	0	0	0	0	0	0	0	0	0	0		1		1.76	57.7	18.6273	2.53	56	1.75	57	69	1	17.9	45	6.8	88	2.96	288	18.46
1	M	75	1	0	0	0	2	4	4		1	2	2016-06-04	1	#REF!	1	G	0	0	0	0	0	0	0	0	0	0	0	0	0		1	40	1.57	63	25.5588	2.67	73	12	50	45	1	17.3	111	6.6	107	3.9	389	1.35
2	M	67	1	0	0	0	1	4	3	0	2	2	2017-03-13	0	#REF!	0	G	1	0	0	0	0	0	0	0	0	0	0	0	0		1	#REF!	1.74	89.4	29.5283	1.71	41	1.3	45	76	0	8.8	39	6	128	3.4	532	64.82
2	M	51	1	0	0	0	1	4	4	3	2	2	2015-10-30	1	#REF!	0	G	0	1	0	0	0		0	0	0	0	0	0	0		1	#REF!	1.74	90	29.7265	2.39	52	1.78	53	75	0	15.6	60	7.4	207	4.2	703	76.17
4	M	71	1	0	0	0	1	4	4	2	2	2	2014-10-04	1	#REF!	1	G	1	1	0	0	0	0	0	0	0	0	0	0	0		1	30	1.66	72.8	26.4189	1.44	39	0.94	37	66	1	5.2	29	6.3	185	3.9	414	1.7
2	F	48	1	0	0	0	1	4	4	3	2	2	2017-07-09	1	#REF!	1	G	0	0	0	0	0	0	0	0	0	0	0	0	0		0	#REF!	1.6	48	18.75	2.16	67	1.65	67	76	0	9.3	53	5.5		2.9	796	140.38
1	M	62	1	0	0	0	2	4	4	2	1	2	2016-05-23	1	#REF!	1	G	0	0	0	0	0	0	0	0	0	0	0	0	0		2	30	1.63	58	21.83									7.3	118	4	551	2
2	F	81	1	0	0	0	1	4	4	3	1	2	2016-06-20	1	#REF!	1	G	1	0	0	0	0	0	0	0	0	0	0	0	0		0	#REF!	1.53	56.2	24.0079	1.94	89	1.11	77	57	1	8.5	58	6	171	2.8	378	31.33
2	F	60	1	0	0	0	1	4	2a	0	1	2	2016-06-20	1	#REF!	1	G	0	0	0	0	1	0	0	0	0	0	0	0	0		0	#REF!	1.51	49.3	21.6219	1.43	55	1.13	60	79	0	7.5	45	7.4	133	3.8	349	39.75
4	M	53	1	0	0	0	1	4	2a	3	1	2	2016-12-12	1	#REF!	0	G	0	0	0	0	0	0	0	0	0	0	0	0	0	Parotid Gl. Ca-op	1	30	1.64	61.9	23.0146	2.13	53	1.8	60	85	0	11.1	55	6.8	104	3.6	478	4.26
4	M	77	1	0	0	0	1	4	3	2	2	2	2013-04-04	1	#REF!	1	G	0	0	0	0	0	0	0	0	0	0	0	0	0		0		1.5	45.5	20.2222	1.51	54	1.37	74	91	0	4	44	6.9	103	3.1	486	21.8
4	F	68	1	0	0	0	1	4	4	3	2	2	2011-09-16	1	#REF!	0	G	1	0	0	0	0	0	0	0	0	0	0	0	0		0		1.47	42.8	19.8066									7.9	115	4.3	661	4.85
1	F	55	1	0	0	0	0	4	2	0	1	2	2015-03-09	1	#REF!	0	G	0	0	0	0	0	0	0	0	0	0	0	0	0		0		1.52	46.2	19.9965	2.44	83	2.13	89	87	0	11.6	66	7.1	96	4.3	624	0.43
6	F	59	1	0	0	0	2	4	4	2	1	2	2016-11-09	1	#REF!	0	G	0	0	0	0	0	0	0	0	0	0	0	0	0		0		1.5	48.9	21.7333	2.33	95	1.98	97	85	0	18.27	101	7.2	122	4.08	472	12.21
2	M	74	1	0	0	0	2	4	4	3	1	2	N/A		#VALUE!	2	B	1	0	0	0	0	0	0	0	0	0	0	0	0		1	#REF!	1.58	47.65	19.0875	2.21	71	0.85	41	39	1			6.5	153	3.3	392	107.48
3	M	59	1	0	0	0	1	4	3	2	2	2	2014-09-10	1	#REF!	0	G	0	0	0	0	0	0	0	0	0	0	0	0	0		1		1.77	76.2	24.3225									6.7	209	4.2	677	0.57
2	M	70	1	0	0	0	1	4	4	3	2	4	2014-03-08	1	#REF!	1	G	1	0	0	0	0	0	0	0	0	0	0	0	0		2	#REF!	1.61	62.5	24.1117	2.69	76	1.85	77	69	1	12.1	77	6.2	90	3.6	421	15.4
6	F	81	1	0	0	0	2	4	4	1	2	2	2012-12-09	1	#REF!	2	B	1	0	0	0	1	0	0	0	0	0	0	0	0		0				#DIV/0!									6.9	110	3.84	413	19.31
3	M	67	1	0	0	0	2	4	4	3	1	2	2014-04-06	1	118	1	G	1	0	0	0	1	0	0	1	0	0	0	0	0		1	40	1.73	52.2	17.4413									7.8	101	4.4	514	0.21
1	M	76	1	0	0	0	1	4	4	3	2	2	2014-05-17	1	#REF!	1	G	1	0	0	0	0	0	0	0	0	0	0	0	0		0		1.62	63.9	24.3484	2.19	55	1.64	63	75	0	12	83	6.1	107	3.5	332
4	M	54	2	0	0	0	0	4	4	2	1	2	2017-06-01	1	#REF!	1	G	0	0	0	0	0	0	0	0	0	0	0	0	0		1	40	1.7	61	21.1073	3.43	81	2.81	91	82	0	12.3	58	7.5	150	4.1	284	0.85
1	F	60	1	0	0	0	2	4			2	3	2011-07-18	1	#REF!	1	G	0	0	0	0	0	0	0	0	0	0	0	0	0		0		1.53	57.4	24.5205	1.54	58	1.06	54	69	1	9	50	7.7	120	4	359	32.5
6	M	82	1	0	0	0	1	4			2	2	2016-09-29	0	#REF!	0	G	0	0	0	0	0	0	0	0	0	0	0	0	0	Stomach ca s/p gastrectomy	0		1.6	57.4	22.4219									6.4	113	3.86	383	1.09
1	F	73	1	0	0	0	2	4	3	2	1	2	2015-08-18	1	#REF!	1	G	0	1	0	0	0	0	0	0	0	0	0	0	0		0		1.6	55.2	21.5625									6.6	112	3.6	439	0.2
3	M	63	2	0	0	0	1	4	4	3	1	2	2016-10-10	1	#REF!	0	G	1	0	0	0	0	0	0	0	0	0	0	0	0		1	40	1.72	72	24.3375	4.26	93	3.16	93	74	0	16.7	73	8.5	102	4.5	434	3.7
3	F	63	1	0	0	0	0	4	4	2	1	2	2016-11-09	1	986	0	G	0	0	0	0	0	0	0	0	0	0	0	0	0	HCV	0		1.54	55.8	23.5284									7		4.1	418	0.12
1	F	80	1	0	0	0	2	4	4	2	2	2	2015-11-11	1	#REF!	2	B	1	0	0	0	0	0	0	0	0	0	0	0	0		0		1.58	62	24.8358	1.74	60	1.15	56	66	1	10.1	64	7.2	92	3.7	382	0.83
1	M	53	1	0	0	0	1	4	3	3	1	2	2015-01-07	1	#REF!	1	G	0	1	0	0	0	0	0	0	0	0	0	0	0		2	35	1.81	95.5	29.1505	2.06	37	1.86	45	90	0	17.5	61	6.7	330	3.9	404	3.53
1	M	78	1	0	0	0	1	4	2b	3	2	3	2014-08-11	1	#REF!	1	G	0	0	0	0	0	0	0	0	0	0	0	0	0		1	90	1.68	63.7	22.5694	2.23	52	1.65	60	74	0	11.3	60	7.2	188	2.4	418	14.62
2	M	68	1	0	0	0	1	4			2	2	2014-12-22	1	#REF!	1	G	0	1	0	0	1	0	0	0	0	0	0	0	0		1	20	1.72	81.2	27.4473	2.13	51	1.74	61	82	0	11.9	58	6.9	185	3.6	310	40.72
1	M	72	1	0	0	0	1	4	4	2	1	2	2015-10-19	1	#REF!	1	G	0	0	0	0	0	0	0	0	0	0	0	0	0		0		1.67	54	19.3625	1.16	29	1.06	39	91	0			6	121	3.3	319	2.7
3	M	74	2	0	0	0	1	4	4	2	1	2	2016-09-22	1	#REF!	1	G	1	0	0	0	0	0	0	0	0	0	0	0	0		1	55	1.67	75.85	27.1971									6.7	209	3.7	528	2.31
1	F	57	1	0	0	0	1	4				2	2013-02-01	1	#REF!	1	G	0	1	0	0	0	0	0	0	0	0	0	0	0		0		1.63	58.4	21.9805									6.9		4.1	400	0.17
1	F	65	1	0	0	0	1	4	2	2	2	2	2015-03-17	1	#REF!	1	G	0	0	0	0	0	0	0	0	0	0	0	0	0	Goiter	0		1.67	77.4	27.7529	1.97	55	1.46	54	74	0			7.4	112	4.1	531	5.65
4	F	68	1	0	0	0	2	4	3	3	1	2	2014-12-15	2	#REF!	0	G	1	0	0	0	0	0	0	1	0	0	0	0	0		0		1.58	68.2	27.3193	2.36	88	1.85	98	78	0	11.7	63	6.5	120	4.3	312	0.1
2	M	56	2	0	0	0	1	4	4	3	2	2	2014-02-25	1	#REF!	1	G	1	0	0	0	0	0	0	1	0	0	0	0	0		2	#REF!	1.65	59.5	21.8549	2.98	75	1.87	64	63	1	12.2	65	6.8	122	3.3	1122	142.59
4	M	71	1	0	0	0	0	4	3	x	1	2	2015-08-27	1	#REF!	1	G	0	0	0	0	0	0	0	0	0	0	0	0	0	BPH	2	50	1.8	76	23.4568									7.8	144	3.7	571	2.5
3	M	68	2	0	0	0	1	4	4	2	1	2	2012-11-22	1	#REF!	0	G	0	1	0	0	0	0	0	0	0	0	0	1	0		1		1.68	47.5	16.8296									4.7	261	2.1	328	13.42
2	F	72	1	0	0	0	1	4	3	3	2	2	2014-02-26	1	#REF!	0	G	0	0	0	0	0	0	0	0	0	0	0	0	0		0		1.48	53	24.1965	1.39	65	1.18	80	85	0	8.2	55	7.5	110	3.6	394	7.34
2	F	73	1	0	0	0	2	4	4	0	1	2	2016-03-01	1	#REF!	1	G	0	0	0	0	0	0	0	0	0	0	0	0	0		2	40	1.37	38.7	20.6191	1.87	118	1.1	107	59	1	5.3	51	7.2	104	3.7	768	9.08
3	M	71	1	0	0	0	1	4	4	3	1	2	2011-06-21	0	#REF!	1	G	1	0	0	0	0	0	0	0	0	0	0	0	0		0		1.65	71.5	26.2626									7.5	111	4	274	5.05
1	F	79	1	0	0	0	1	4				2	2014-07-29	1	#REF!	0	G	1	1	0	0	0	0	0	0	0	0	0	0	0		0		1.55	67.1	27.9292	2.01	72	1.39	73	69	1	12.1	81	6.5	121	3.7	600	1.83
2	M	69	1	0	0	0	1	4	4	3	2	2	2017-03-02	1	#REF!	0	G	1	0	0	0	0	0	0	1	0	0	0	0	0		1	#REF!	1.71	77.4	26.4697	2.67	67	1.97	72	74	0	14.8	75	6.8	109	4	517	7.01
2	M	68	1	0	0	0	1	4	4	3	2	2	2017-04-25	0	#REF!	1	G	1	1	1	0	0	0	0	1	0	0	0	1	0		2	#REF!	1.619	58.4	22.2802	31	84	2.01	79	65	1	4.7	28	5.9	273	2.7	512	64.6
1	F	67	1	0	0	0	2	4				2	2014-06-17	1	#REF!	0	G	0	0	0	0	0	0	0	0	0	0	0	0	0		0		1.62	53.5	20.3856									6.1	114	3.7	408	0.1
4	F	60	1	0	0	0	2	4	2a	3	2	2	2014-03-17	1	#REF!	1	G	0	1	0	0	0	0	0	0	0	0	0	0	0	CKD III	0		1.5	42.4	18.8444	1.65	62	1.22	62	74	0	6.3	45	6.5	385	3.8	274	0.2
3	M	77	1	0	0	0	1	4	2	0	1	2	2015-07-28	0	#REF!	1	G	1	0	0	0	0	0	0	0	0	0	0	0	0		0		1.72	64.5	21.8023									6.7	117	3.9	605	0.45
6	M	72	1	0	0	0	1	4	4	3	2	2	2010-08-25	1	#REF!	0	G	0	0	0	0	0	0	0	0	0	0	0	0	0	Pneumoconiosis	2		1.55	45.6	18.9802	3.11	139	1.84	105	59	1	17.57	85	6.5	90	3.47	349	3.7
1	M	72	1	0	0	0	1	4			1	2	2015-12-30	1	#REF!	2	B	1	0	1	1	0	0	0	0	0	0	0	0	0	CKD	0													6.5	151	3.1	574	2.2
2	F	58	1	0	0	0	0	4	2a	3	2	2	2017-02-13	1	#REF!	1	G	0	0	0	0	0	0	0	0	0	0	0	0	0		0	#REF!	1.52	47.4	20.5159	1.87	71	1.64	86	88	0	13.7	89	7.6	114	3.4	276	58.59
1	F	64	2	0	0	0	1	4				2	2015-05-01	1	#REF!	1	G	0	0	0	0	0	0	0	0	0	0	0	0	0		0		1.65	71.4	26.2259	2.83	81	2.36	87	83	0	21.6	109	5.8	112	3.3	300	10.64
1	M	61	1	0	0	0	1	4				2	2015-10-02	1	#REF!	0	G	1	0	0	0	1	0	1	0	0	0	0	0	0		2	40	1.65	61.6	22.6263	2.7	65	2.2	69	82	0	10.3	48	7.3	114	3.3	625	0.39
1	M	60	1	0	0	0	2	4			1	2	2010-03-03	1	#REF!	1	G	1	1	1	0	0	0	0	0	0	0	0	0	0		0		1.52	57	24.6711	2.45	71	1.86	73	76	0	4.75	120	6.4	374	3.8	481	0.6
6	M	79	2	0	0	0	1	4			1	2	2016-06-01	1	#REF!	0	G	1	0	0	0	0	0	0	0	0	0	0	0	0		2	40	1.71	64.3	21.9897									6.5	103	3.01	629	40.6
2	M	67	1	0	0	0	1	4	1b	0	1	2	2016-05-16	0	#REF!	0	G	1	0	0	0	1	0	0	0	0	0	0	0	0		2	#REF!	1.55	52.9	22.0187	1.52	45	1.44	61	94	0	9.1	64	6.6	136	3.1	526	130.49
6	M	76	1	0	0	0	2	4			1	2	2015-10-22	2	#REF!	1	G	1	0	0	0	0	0	0	0	0	0	0	0	0		1		1.63	57	21.4536									7.7	121	3.99	447	24.64
6	M	79	2	0	0	0	1	4			1	2	2016-03-10	2	#REF!	0	G	1	1	1	0	0	0	0	0	0	0	0	0	0		1		1.62	56.5	21.5287									6.9	136	3.69	435	18.56
6	M	74	1	0	0	0	2	4	4	3	2	2	2011-05-15	0	#REF!	1	G	1	0	0	0	0	0	0	0	0	0	0	0	0		0		1.61	80.7	31.1331									7.7	136	4	347	84.6
1	M	72	1	0	0	0	2	4			1	2	2016-05-13	1	#REF!	1	G	1	1	0	0	1	0	0	0	0	0	0	0	0		1	40	1.63	62	23.3355	2.01	50	1.26	46	63	1	9.3	51	6.4	109	3.9	450	0.4
1	M	71	1	0	0	0	1	4	3	3	2	2	2013-09-28	1	#REF!	1	G	1	1	0	0	0	0	0	0	0	0	0	0	0		2	50	1.63	60	22.5827									7.1	94	3.9	522	5.32
2	F	52	1	0	0	0	0	4			2	2	2017-07-10	0	#REF!	1	G	0	0	0	0	1	0	0	0	0	0	0	0	0		0	#REF!	1.56	64	26.2985	1.53	52	1.24	56	81	0	12.1	61	6.8	123	4.2	646	1.87
4	M	69	1	0	0	0	1	4	2a	2	1	2	2016-09-23	1	#REF!	0	G	1	1	0	0	0	0	0	0	0	0	0	0	0	EGC op	1	25	1.61	59.6	22.9929	2.46	72	1.64	69	67	1	7.9	51	8	251	4.3	410	0.4
2	M	70	1	0	0	0	0	4	4	3	1	2	2017-05-14	1	#REF!	0	G	1	0	0	0	0	0	0	0	0	0	0	0	0		1	#REF!	1.66	61.8	22.4271	2.2	60	1.56	62	71	0	7.1	44	6.9	89	3.5	312	40.97
6	F	77	1	0	0	0	2	4			1	2	2016-10-11	1	#REF!	1	G	1	0	0	0	0	0	0	0	0	0	0	0	0	Asthma	0				#DIV/0!									7	178	4.33	408	2.32
4	F	40	1	0	0	0	2	4	4	2	1	2	2015-11-25	1	#REF!	0	G	0	0	0	0	0	0	0	0	0	0	0	0	0		0		1.6	58	22.6562	1.88	55	1.61	61	86	0	14.9	73	7.1	97	4.6	581	0.1
1	F	53	1	0	0	0	0	4	3	3	2	2	2016-08-24	1	#REF!	1	G	0	0	0	0	0	0	0	0	0	0	0	0	0	Cervical Ca s/p TH	0		1.52	59.1	25.58	2.3	74	1.97	78	85	0			6.5	108	3.1	439	1.78
4	M	75	1	0	0	0	1	4	4	3	2	2	2013-08-13	0	#REF!	0	G	0	0	0	0	0	0	0	0	0	0	0	0	0		0		1.7	53.4	18.4775									6.3	83	3.8	388	4.5
2	M	77	1	0	0	0	1	4	3	0	1	2	2017-04-12	1	#REF!	0	G	0	1	0	0	0	1	0	0	0	0	0	0	1 NTM		1	#REF!	1.79	64.7	20.1929	2.15	50	2.03	72	94	0	9.4	61	8.1	119	3.5	468	18.38
6	M	58	1	0	0	0	1	4	4	3	1	2	2010-11-11	1	#REF!	0	G	0	0	0	0	0	0	0	0	0	0	0	0	0	Graves disease	2	15	1.61	56.6	21.8356									7.8	100	4.19
3	F	70	1	0	0	0	2	4	4	3	1	2	2010-10-29	2	#REF!	0	G	0	1	0	0	0	0	0	0	0	0	0	0	0		0		1.47	40.1	18.5571									6.2	254	3.8	359	0.11
1	F	61	1	0	0	0	2	4	2	3	1	2	2012-04-02	1	#REF!	0	G	1	0	1	0	0	0	0	0	0	0	0	0	0		1	30	1.58	58.7	23.5139	2.34	83	1.63	79	70	1	10.1	57	6.6	164	3.8	491	0.51
1	F	59	1		0	0	1	4	3	2	1	2	2011-04-15	1	#REF!	0	G	0	0	0	0	0	0	0	0	0	0	0	0	0		0		1.55	53.05	22.0812	1.89	70	1.63	82	86	0	10.2	61	7.5	111	3.9	369	1.97
1	M	79	2	1		1	1	4	4	2	2	2	2013-07-25	0	#REF!	2	B	1	1	1	0	0	0	0	0	0	0	0	0	0	LC	1	80	1.67	66	23.6652	2.44	70	1.09	49	45	1	10.4	70	6.4	26	3	471	5.83
2	F	84	1	1		1	1	4	4	3	1	3	2015-09-09	1	#REF!	1	G	1	1	0	0	0		0	0	0	0	0	0	0		0	#REF!	1.4	46.8	23.8776	1.75	123	1.3	156	75	0	8.5	78	6	139	3.6	315	1.75
6	F	71	1	1		1	0	4			1	3	2017-08-21	0	#REF!	1	G	1	1	0	0	1	0	0	0	0	0	0	0	0	Liver Cirhosis (B)	0				#DIV/0!	1.1	37	0.87	43	80	0	3.71	22	6.8	352	3.94	450	53.84
1	M	80	1	1		1	1	4			1	3	2011-03-10	0	#REF!	0	G	1	0	0	0	0	0	0	0	0	0	0	0	0	Gastric Ca	1	20	1.65	54.7	20.0918	2.35	70	21.48	69	63	1	7.2	64	6	93	3.4	300	0.14
1	F	48	1	1		1	1	4				3	2011-12-14	1	#REF!	0	G	0	0	0	0	0	0	0	0	0	0	0	0	0		0		1.41	43.3	21.7796									5.6	119	2.9	693	1.06
4	F	72	1	1		1	2	4	4	2	2	2	2012-09-14	1	#REF!	1	G	0	0	0	0	0	0	0	0	0	0	0	0	0		0		1.58	55	22.0317									7	97	4	850	5.03
1	M	68	2	1		1	2	4	2b	3	1	2	2010-09-20	1	#REF!	1	G	1	1	0	0	0	0	0	1	0	0	0	0	0	LBBB	0		1.75	68	22.2041	3.63	85	2.88	99	79	0	23.9	126	7.3	129	4	481	0.19
1	M	60	1	1		1	1	4				2	2011-05-17	1	#REF!	1	G	0	1	0	0	1	0	0	0	0	0	0	0	0	A.fib	2	40	1.75	68.75	22.449	4.58	103	2.55	81	56	1	10.1	49	7.3	102	3.6	433	1.32
1	M	65	2	0		0	2	4		3	1	2	2014-07-17	1	#REF!	1	G	1	1	1	0	0	0	0	0	0	0	0	0	0		2	40			#DIV/0!	3.49	83	1.78	61	51	1	9.8	55	6.6	116	3.4	497	17.32
6	F	61	1	0		0	1	4			1	2	2014-01-02	0	#REF!	2	B	1	1	0	1	0	0	1	0	0	0	0	0	0	IPF	2	40			#DIV/0!	0.9	35	0.76	36	0	0			6.8		3.07	387	145.85
1	F	55	1	0		0	2	4	4	1	1	2	2010-07-23	1	#REF!	1	G	1	1	0	0	0	0	0	0	0	0	0	0	0		0				#DIV/0!	1.69	57	1.34	60	79	0	12.8	68	5.8	400	3.3	351	5.51
1	M	57	2	0		0	1	4				2	2012-02-23	1	#REF!	1	G	0	1	0	0	0	0	0	0	0	0	0	0	0		0		1.75	72.8	23.7714	2.45	54	2.06	63	84	0	10.8	48	6.4	136	2.8	746	18.79
1	M	71	1	0		0	2	4			2	2	2013-06-27	1	#REF!	1	G	0	0	0	0	0	0	0	0	0	0	0	0	0		1	40	1.77	82.9	26.4611	2.13	49	1.46	51	68	1	9.4	45	6	114	3	753	5.8
1	M	59	1	0		0	1	4				2	2011-06-09	1	#REF!	1	G	0	0	0	0	0	0	0	0	0	0	0	0	0		0		1.71	61	20.8611	5.36	123	4.5	145	84	0	25.2	129	7.2	173	3.8	322	4.59
1	F	81	1	0		0	1	4	1b	3	1	2	2012-02-02	1	#REF!	1	G	0	0	0	0	0	0	0	0	0	0	0	0	0		0		1.59	48	18.9866	1.29	54	1.04	66	81	0	6.2	45	6.1	124	3.2	410	0.38
6	F	52	1	0		0	1	4			1	2	2013-01-24	1	#REF!	0	G	0	1	0	0	0	0	0	0	0	0	0	0	0		0		1.54	55.4	23.3598									6.8	314	4.37	459	5.36
1	M	79	1	0		0	1	4				2	2011-12-08	1	#REF!	1	G	1	0	0	0	0	0	0	0	0	0	0	0	0		0		1.66	79.5	28.8503											4	342	0.03
1	M	78	1			0	2	4				2	2015-02-10	1	#REF!	1	G	0	0	0	0	0	0	0	0	0	0	0	0	0		1	25	1.71	80	27.3588	2.28	50	1.52	52	67	1	11.2	56	6.1		2.9	359	1.92
1	M	56	2			0	1	4	2b	3	1	4	2013-02-28	1	#REF!	0	G	1	0	0	0	0	0	0	0	0	0	0	0	0		2	17.5	1.7	68.6	23.737	3.78	99.1	2.8	90.6	74	0	17.94	84.5	6.7	138	3.9	389	0.21
6	M	74	2			0	1	4			2	2	2013-06-19	0	#REF!	0	G	1	1	0	0	0	0	1	0	0	0	0	0	0		2	50	1.64	51.85	19.278									6.6	100	3.53	657	57.07
6	F	86	1			0	1	4	3	2	1	2	2011-04-11	1	#REF!	1	G	1	0	0	0	0	0	0	0	0	0	0	0	0		0		1.45	57.4	27.3008									6.6	126	3.94	584	44.66
1	M	57	1			0	1	4	4	1	1	2	2012-05-21	1	#REF!	1	G	0	0	0	0	0	0	0	0	0	0	0	0	0		1	30	1.7	55	19.0311									7.2	142	3.2	408	4.07
6	M	47	2			0	1	4	4	3	1	2	2010-07-20	1	#REF!	1	G	0	0	0	0	0	0	0	0	0	0	0	0	0	Asthma	0		1.67	61.7	22.1234									6.5	120	3.79	372	4.28
1	M	56	1			0	2	4				2	2011-09-21	2	#REF!	0	G	1	0	0	0	0	0	0	1	0	0	0	0	0		1	30	1.7	79	27.3356	3.9	93	2.9	95	74	0	18.4	81	7	113	4.3	352	0.72
4	M	63	2			0	1	4	4	2	1	2	2011-01-17	1	#REF!	2	B	0	0	0	0	0	0	0	0	0	0	0	0	0		2	50	1.74	48	15.8541	1.94	45	1.36	46	68	1	10.1	64	6.1	138	3	367	10.18
4	F	72	1			0	2	4	4	3	1	2	2011-02-26	0	#REF!	0	G	0	0	0	0	0	0	0	0	0	0	0	0	0		0		1.49	37	16.6659									6.2	159	3.7	446	0.6
1	M	63	2			0	1	4		3	2	2	2013-01-21	1	#REF!	2	B	0	0	0	0	1	0	0	0	0	0	0	0	0		1	38			#DIV/0!	1.83	48	1.52	56	83	0	5	33	6.8	95	3.7	502	3.84
6	F	64	1			0	1	4				2	2013-09-23	1	#REF!	0	G	1	0	0	0	0	0	0	0	0	1	0	0	0	Thyroid Ca, Endometrial Ca op.	0		1.56	81.6	33.5306									7.3	124	4.35	668	9.09
4	M	68	2			0	1	4	2b	2	2	2	2013-10-24	1	#REF!	0	G	0	1	0	0	0	0	0	0	0	0	0	0	0	A.fib	0		1.6	60.6	23.6719	2.94	87	2.19	93	75	0	6.5	40	6.9	95	3.5	526	4.7
1	M	49	2			0	1	4	2	3	1	2	2012-10-26	1	#REF!	0	G	0	0	0	0	0	0	0	0	0	0	0	0	0		1	30	1.73	59.3	19.8136									6.5	120	3.6	344	4.12
1	F	59	2			0	1	4	3	3	2	2	2014-05-08	1	#REF!	1	G	0	0	0	0	0	0	0	1	0	0	0	0	0		0		1.6	56.28	21.9844	2.04	64	1.76	69	87	0	11.4	61	6.4	105	3.4	548	0.27
6	F	83	1			0	1	4	3	1	1	3	2013-02-18	1	#REF!	1	G	1	0	0	0	1	0	0	0	0	0	0	0	0		0				#DIV/0!									6.2	130	3.42	601	4.69
6	F	48	1			0	2	4	3	2	2	2	2010-03-26	1	#REF!	1	G	0	0	0	0	0	0	0	0	0	0	0	0	0		0		1.6	59.8	23.3594									7.04		3.7	295	20.4
1	M	72	1			0	2	4			2	2	2011-08-17	1	#REF!	1	G	1	0	0	0	0	0	0	0	0	0	0	0	0		0		1.65	52	19.1001									7.8	129	3.6	332	1.85
6	F	74	1			0	2	4	4	3	1	2	2011-08-02	1	#REF!	1	G	0	0	0	0	0	0	0	0	0	0	0	0	0		0		1.47	42.5	19.6677									6.9	116	3.89	970	9.24
[truncated: 13 more columns]

## Sheet: 항목명
PF cytology	흉수에 세포학적 양성 여부
Pathology	조직학적 type	1=Adenocarcinoma 선암	2=Squamous carcinoma 편평세포암
EGFR	유전자 돌연변이	0,1 (유무)
ALK	유전자 돌연변이	0,1 (유무)
Follow up 기간	의무기록 상 관찰된 기간
TNM	폐암의 각각 stage
M	전이여부	1=근접장기, 2=distant 장기 (신장 등)
First line treatment	초치료	2=고식적 항암치료 (주사제 항암)	3=돌연변이 유전자에 대한 표적치료제	4=방사선 항암 동시치료	5=보존적치료
Pleurodesis	흉수가 늘어나지 않게 처치 받았는지
mMRC, CAT	호흡곤란 정도 확인 지표 (설문)	특정병원만 시행함.
